# Supplementary material for: Optimizing the Au Particle Doping Size for Enhanced Photocatalytic Disinfection under Low-Intensity Visible Light
Source: ACS Nano. 2025 Jul 24;19(30):27740–53. doi: 10.1021/acsnano.5c07650 (PMC12333410; doi:10.1021/acsnano.5c07650)
Supplement: Supplementary file 2 [file nn5c07650_si_002.xyz]

58
Converted from FHI-aims geometry file
N 3.50583927 -5.25743573 -0.24210432
C 4.88817941 -5.54161870 0.12384994
C 2.66143072 -6.34898189 -0.71227936
C 3.01134996 -3.99306758 -0.14606455
C 3.80628811 -2.92165749 0.35327072
C 3.30182016 -1.64175748 0.43544725
C 1.96828517 -1.32976624 0.05966831
C 1.17928135 -2.40666671 -0.42473354
C 1.67735226 -3.68645501 -0.54051953
C 1.44234002 0.01075302 0.16552597
C 2.31315711 1.14567824 -0.03056293
C 2.11906052 2.36674074 0.66812128
C 2.95428355 3.44969506 0.49780565
C 4.04258275 3.39979244 -0.41996396
C 4.23622253 2.18386176 -1.13632257
C 3.40930708 1.10032373 -0.93235685
N 4.86334365 4.46966181 -0.60476260
C 4.62139362 5.71977649 0.10527371
C 5.99848213 4.38347106 -1.51557019
C 0.04548892 0.21615760 0.46779596
C -0.67529290 1.32704109 -0.04532937
C -2.01246826 1.52186658 0.22551790
C -2.72944827 0.62262898 1.06606106
C -2.01073132 -0.48623414 1.59801265
C -0.68093344 -0.68217800 1.29376175
N -4.04677634 0.81486870 1.34899591
C -4.75253548 1.98116009 0.83207466
C -4.77423769 -0.14217165 2.17383439
H 5.59156084 -4.93341024 -0.46450912
H 5.07144544 -5.35302535 1.19333855
H 5.10124108 -6.59506461 -0.07679654
H 3.22497021 -7.28442491 -0.65963561
H 1.76191576 -6.45716628 -0.08781184
H 2.34666159 -6.19733631 -1.75676418
H 4.82054009 -3.10840322 0.69869386
H 3.93014125 -0.85521715 0.85335747
H 0.16410524 -2.20510880 -0.76658298
H 1.03993739 -4.46095750 -0.96092333
H 1.31655124 2.43261417 1.40277826
H 2.78280212 4.34277839 1.09437500
H 5.03180000 2.10453925 -1.87364117
H 3.57011689 0.19819158 -1.52260927
H 4.72533365 5.59414525 1.19449491
H 5.35266330 6.46367038 -0.22220197
H 3.61605502 6.11335796 -0.10733807
H 5.67289890 4.21976487 -2.55488591
H 6.55791100 5.32212639 -1.47859609
H 6.68049846 3.56854507 -1.22989839
H -0.16946273 2.01877990 -0.71890547
H -2.52246943 2.36612122 -0.23275282
H -2.50219922 -1.18335788 2.27282732
H -0.15718650 -1.52449886 1.74570538
H -4.79909309 1.97211885 -0.26824115
H -5.77643955 1.97770935 1.21543476
H -4.27080655 2.91653008 1.15437516
H -4.37229089 -0.18260216 3.19844458
H -5.82302370 0.16129571 2.23200486
H -4.73544240 -1.15370193 1.74241647
