# Supplementary material for: Optimizing the Au Particle Doping Size for Enhanced Photocatalytic Disinfection under Low-Intensity Visible Light
Source: ACS Nano. 2025 Jul 24;19(30):27740–53. doi: 10.1021/acsnano.5c07650 (PMC12333410; doi:10.1021/acsnano.5c07650)
Supplement: Supplementary file 3 [file nn5c07650_si_003.xyz]

259
Converted from FHI-aims geometry file
Au 5.70079813 8.78465254 9.05078211
Au 6.23294812 3.45571882 8.04874668
Au 8.17046749 9.78723537 11.15392659
Au 3.08443618 2.41228483 5.57739873
Au 10.02157770 6.84310038 11.53702116
Au 1.89168939 5.70876436 5.21455123
Au 8.37652820 4.99609812 9.21075202
Au 3.76886810 8.24427945 7.07574372
Au 3.35098768 7.23117254 9.70686441
Au 7.71810030 5.52193378 6.53974277
Au 2.19842600 10.43504226 8.74535239
Au 8.79722820 2.37083319 7.80838869
Au 4.75484110 11.17207879 6.55580568
Au 6.55959708 1.74650595 10.42839971
Au 6.70588840 8.05449638 6.36611413
Au 4.69530707 4.99712013 10.63995017
Au 6.97800215 6.94385218 10.90419978
Au 4.82112164 4.81988023 5.87569268
Au 4.23690272 6.27911206 13.28009839
Au 7.44955427 6.17937441 3.66404848
Au 1.69036633 5.18403070 11.07105720
Au 9.76093659 7.82038656 5.51992389
Au 3.57060987 3.82517596 8.17013157
Au 8.55676830 7.77039210 8.80275343
Au 5.54772252 6.20265827 8.25691614
H 5.47606116 12.81139923 12.08573667
C 5.24083993 11.86188769 12.58773650
N 6.32343774 11.52470686 13.50075673
H 5.94280512 11.01095358 14.29898844
H 6.77725736 12.36022054 13.86975802
C 5.04535888 10.75995201 11.52431711
H 5.04257694 9.77503427 12.00631341
C 3.85891549 11.96248373 13.26078162
O 3.58690617 11.21945328 14.20941004
O 2.96718162 12.77309300 12.74169280
H 3.28975976 13.32245920 11.90468876
S 6.31219044 10.79185632 10.19056006
H 4.08215385 10.87677694 11.00419612
H 1.96380669 0.08548430 5.55813235
C 2.50526192 -0.81828261 5.88662564
N 2.43203882 -0.87765318 7.34221459
H 2.83431982 -1.76840159 7.65046006
H 1.45486846 -0.90950015 7.65001173
C 3.95534201 -0.69228239 5.39901418
H 4.55521037 -1.51655870 5.81248674
C 1.88905747 -2.04737983 5.17650511
O 1.97025743 -3.16232617 5.65248627
O 1.29509444 -1.80868109 3.99975847
H 1.26012246 -0.82148155 3.75259489
S 4.81185941 0.87356415 5.89157657
H 3.98686747 -0.77316212 4.30501228
H 10.41882021 11.33255420 10.52078070
C 11.27007442 11.36602312 11.22161913
N 12.45263380 11.80108833 10.48542422
H 13.16105840 12.10943405 11.15843247
H 12.22453965 12.62802836 9.93041565
C 11.53255158 9.93072595 11.71692122
H 11.95181084 9.32369237 10.90416485
C 10.92685138 12.30534960 12.40371706
O 11.77071636 12.96731031 12.96366284
O 9.63303848 12.35148475 12.80641271
H 9.07598450 11.72967624 12.27672444
S 10.04381848 9.03867214 12.34556146
H 12.24540202 9.93427905 12.55438813
H -0.28486940 1.25175431 4.68047569
C -0.06832884 1.60835217 3.65406055
N 0.97760699 0.77468262 3.05033359
H 1.82539058 1.32635875 2.84175598
H 0.61259942 0.48238842 2.13263586
C 0.27765177 3.11519091 3.74058304
H 0.92528533 3.39790242 2.90401499
C -1.37223888 1.43366308 2.84580840
O -1.40166907 0.96934910 1.73281121
O -2.50979368 1.84926263 3.45650639
H -2.32872543 2.12457596 4.37437230
S 1.04402631 3.55405615 5.37181059
H -0.62526718 3.73854085 3.69080423
H 9.78471260 4.65054387 14.00597790
C 9.54261235 3.64881314 13.61917292
N 10.76148726 2.85450468 13.59331649
H 10.52904725 1.88067185 13.38386701
H 11.22268712 2.86245342 14.50360011
C 8.94392468 3.78231713 12.21298260
H 8.74489951 2.77521867 11.81965144
C 8.40476878 3.02171321 14.45887822
O 8.09679509 1.83947598 14.27829490
O 7.73586977 3.76338899 15.31767382
H 8.01134004 4.76136958 15.39715583
S 10.02128559 4.58907880 10.95624382
H 7.99337718 4.32612011 12.25468099
H 1.96718860 10.69290394 5.15829459
C 1.09888911 10.31638352 4.57490889
N -0.09476138 11.06781563 4.91459786
H -0.75722567 10.51024474 5.45165327
H -0.53163147 11.41874296 4.05937245
C 0.93796931 8.82433228 4.91727896
H 0.41312791 8.73524642 5.87631382
C 1.46698313 10.56635967 3.10029392
O 0.82155594 11.28681376 2.37420813
O 2.59431121 9.95993472 2.65662537
H 2.90818432 9.30735763 3.32905833
S 2.55999030 7.92916574 5.02822480
H 0.35810972 8.29746402 4.14661049
H 4.26999856 12.59121767 9.53656457
C 4.00363360 13.64386643 9.34933547
N 3.49917080 14.24747438 10.60410048
H 2.57072872 14.65019755 10.45780238
H 4.13065362 15.03943332 10.80746416
C 2.96416349 13.66538542 8.20732429
H 1.96445679 13.85836444 8.61832359
C 5.31092698 14.37481449 8.96648405
O 5.71410347 15.32423771 9.60765497
O 5.98086382 13.92338682 7.90179185
H 5.57371255 13.10160796 7.51180616
S 2.72982143 12.11606513 7.22750616
H 3.17671423 14.45214790 7.47074195
H 10.48414083 -1.14213473 8.67779700
C 9.74871654 -0.87834288 7.90063197
N 10.22830893 0.29165978 7.18030242
H 10.04553325 0.28932453 6.15938266
H 11.22153311 0.45705972 7.32762021
C 8.39134735 -0.61031416 8.61396254
H 7.58613808 -0.46665826 7.88233591
C 9.54269625 -2.08079665 6.95589166
O 9.31320391 -1.96008430 5.77657596
O 9.58329313 -3.31223224 7.52572054
H 9.81869463 -3.25046897 8.46920206
S 8.56331429 0.90578193 9.64563110
H 8.11798265 -1.44025560 9.27893049
H 8.06085206 9.06776126 3.51307503
C 7.74562171 10.04691014 3.11134659
N 8.80300084 11.00987525 3.35053946
H 8.79889497 11.70902156 2.60335962
H 9.71669747 10.55357004 3.35682473
C 6.45545871 10.44778366 3.85013162
H 6.20587577 11.49116784 3.61715024
C 7.40366992 9.87572576 1.61381784
O 7.62506406 10.72949551 0.78847912
O 6.81405003 8.70241316 1.25771632
H 6.77218134 8.08741066 2.02363330
S 6.74458470 10.36783895 5.67197440
H 5.60423492 9.81117186 3.58293078
H 4.94712685 0.33041626 13.11195109
C 4.40514412 1.09219285 13.70180083
N 2.96297461 0.95683212 13.42168225
H 2.50257490 1.82983376 13.70120452
H 2.60713339 0.26980474 14.10069795
C 4.91804251 2.47031043 13.29266833
H 4.32484357 3.26993460 13.76203763
C 4.69936328 0.75014173 15.19537873
O 3.80397584 0.35044036 15.91348939
O 5.95299105 0.83766901 15.64037350
H 6.63824611 1.21537511 15.01726131
S 4.73839030 2.71694110 11.47333211
H 5.96183703 2.61395139 13.57500173
H 0.27488050 7.39707976 8.06394777
C -0.51311836 7.97939137 8.57355394
N -0.80272656 9.19096266 7.81881894
H -0.15611074 9.94431386 8.07717350
H -1.75863023 9.48336195 8.04602292
C -0.07109087 8.20012805 10.03733060
H -0.75228292 8.91025398 10.52726697
C -1.81182182 7.14389536 8.61178076
O -2.90646948 7.66113220 8.58395393
O -1.67419873 5.80905680 8.72057929
H -0.72540961 5.52198148 8.69074730
S 1.63810848 8.83987940 10.32956230
H -0.08595446 7.25154037 10.59826464
H 7.71267139 0.81945993 5.17052449
C 8.23429793 1.32247124 4.34000944
N 9.60452981 0.82972013 4.29025495
H 10.10832745 1.29408283 3.53035838
H 9.58464837 -0.16426177 4.04529406
C 8.13539908 2.84164165 4.54981303
H 8.45303334 3.36653928 3.63467462
C 7.45424369 1.06017505 3.02204827
O 8.01766842 0.99075650 1.95049814
O 6.11432668 0.98266600 3.12198187
H 5.78373880 0.99312861 4.08891945
S 9.17603780 3.62816944 5.86234975
H 7.09000025 3.10607723 4.75138263
H 9.14418250 7.36390578 14.41546492
C 8.33852450 7.50531188 15.15370799
N 8.25616760 6.28457658 15.97354287
H 7.52192047 6.42451802 16.67787272
H 9.11452468 6.21650609 16.52973316
C 7.02311023 7.79394725 14.41627618
H 6.20432121 7.88458240 15.14309687
C 8.64696814 8.73807089 16.03837537
O 8.33105715 8.77285903 17.20771145
O 9.24602678 9.77944498 15.43673958
H 9.48551487 9.56979460 14.49831684
S 6.55276776 6.43703274 13.24814964
H 7.10048815 8.73850344 13.86390558
H 3.09900169 3.99568968 3.15909967
C 3.60492622 3.84092807 2.18387348
N 3.45345727 2.44948121 1.77409527
H 4.29986599 1.90468274 1.94898146
H 3.23467550 2.42457165 0.77333076
C 5.07611642 4.26251818 2.39523411
H 5.63366692 3.41337991 2.79991821
C 2.89367475 4.74753572 1.16523275
O 2.41084221 4.32664210 0.13830320
O 2.81751810 6.05858646 1.48321175
H 3.30584883 6.24118463 2.31903251
S 5.18693672 5.66570126 3.60419932
H 5.55452739 4.58836321 1.46196509
H 1.87382688 8.68868553 13.10814497
C 1.65094300 8.32735396 14.12563629
N 2.92605986 8.26129018 14.84929122
H 2.77671414 8.04410060 15.83733255
H 3.42317822 9.15205166 14.79362128
C 0.98649750 6.95210856 14.02994211
H 0.69692283 6.60542330 15.03164404
C 0.61278751 9.30652590 14.74916585
O -0.50368956 8.94958704 15.06612072
O 1.00504560 10.57780200 14.92800897
H 1.93215667 10.77796359 14.62606633
S 2.01226163 5.57366060 13.35008670
H 0.06849728 7.01103968 13.43842741
H 12.36921941 7.04369834 2.81841372
C 11.79143656 7.84219268 2.32219036
N 11.85849376 9.06162631 3.11785613
H 12.02863444 9.84205716 2.47335606
H 12.65110444 9.02472155 3.75844785
C 10.32967481 7.36400503 2.16036171
H 9.68427662 8.22826667 1.97419202
C 12.39468531 8.06616598 0.91529143
O 12.59330280 9.16392233 0.45614613
O 12.67570367 6.95112227 0.19098403
H 12.51911386 6.14907946 0.72192085
S 9.77666715 6.41730694 3.64695415
H 10.21022589 6.66065140 1.32457973
H 1.99527053 2.28895213 10.86680852
C 1.67731365 1.79423167 9.93611273
N 2.87383023 1.65200403 9.09287380
H 2.76040291 0.92112928 8.36103979
H 3.67130321 1.37331026 9.66885659
C 0.62204633 2.66762788 9.25763958
H 0.33084423 2.24366129 8.28755148
C 1.10551798 0.39586513 10.25645881
O 0.32894945 -0.16242021 9.50120057
O 1.55850951 -0.20055317 11.36267416
H 2.15676496 0.36314919 11.96427608
S 1.22775147 4.37447780 8.91624150
H -0.27565245 2.74461017 9.88219154
H 11.58425806 6.98449140 8.01373389
C 12.37336862 7.74688954 8.10704719
N 12.90980890 7.67655651 9.46147378
H 13.85522345 8.07277156 9.45973985
H 13.02658932 6.70007897 9.73628086
C 11.73234182 9.13645086 7.84133936
H 11.85339449 9.76025834 8.73582787
C 13.44134121 7.46480370 7.02731205
O 14.62478696 7.38730245 7.26223702
O 12.98027380 7.33817745 5.75441815
H 11.98674060 7.41149605 5.73063488
S 9.94057077 9.18141996 7.41038515
H 12.22057444 9.66675414 7.01243991
